# Supplementary material for: Fragment-based computational design of antibodies targeting structured epitopes
Source: Sci Adv. 2022 Nov 11;8(45):eabp9540. doi: 10.1126/sciadv.abp9540 (PMC9651861; doi:10.1126/sciadv.abp9540)
Supplement: Supplementary file 2 — Table S3 [file sciadv.abp9540_table_s3.zip]

Archive with 1 entries (1 files):
- sciadv.abp9540_table_s3.xlsx
