# Supplementary material for: Fragment-based computational design of antibodies targeting structured epitopes
Source: Sci Adv. 2022 Nov 11;8(45):eabp9540. doi: 10.1126/sciadv.abp9540 (PMC9651861; doi:10.1126/sciadv.abp9540)
Supplement: Supplementary file 2 — Table S3 [file sciadv.abp9540_table_s3.zip › sciadv.abp9540_table_s3.xlsx]

## Sheet: abp9540_Suppl. Excel_seq1_v1 (2
Model_file	Structure_file	Processed	TargetID	RangeCovered.pdb_res_ids	ResCoverage.of.original.model	ResCoverage.of.original.structure	CASP.ID	GDT_TS	GDT_HA	RMS_ALL	RMSD	TP	FP	FN	hitsModel	hitsStruct	precision	percentCoverageModel	percentCoverageStructure	sasaModelWithCDRs	sasaStructureWithCDRs	sasaModelAlone	sasaStructureAlone
T1024TS427_1-D1.pdb	T1024_2-194.pdb	N	T1024	2;194	100	100	T1024TS427_1-D1	94.04	80.57	1.562	1.06	7074	452	507	7526	7581	0.939942	86.4478	85.4958	1350.32	1461.26	9963.85	10074.7
T1024TS427_2-D1.pdb	T1024_2-194.pdb	N	T1024	2;194	100	100	T1024TS427_2-D1	95.86	85.62	1.379	0.83	7177	443	404	7620	7581	0.941864	87.9448	85.4958	1207.61	1461.26	10017.3	10074.7
T1024TS427_3-D1.pdb	T1024_2-194.pdb	N	T1024	2;194	100	100	T1024TS427_3-D1	96.63	83.16	1.092	0.75	7170	442	411	7612	7581	0.941934	89.5075	85.4958	1067.89	1461.26	10177.7	10074.7
T1024TS427_4-D1.pdb	T1024_2-194.pdb	N	T1024	2;194	100	100	T1024TS427_4-D1	99.09	90.54	1.011	0.57	7143	446	438	7589	7581	0.941231	86.1503	85.4958	1409.92	1461.26	10180.2	10074.7
T1024TS427_5-D1.pdb	T1024_2-194.pdb	N	T1024	2;194	100	100	T1024TS427_5-D1	93	77.85	1.287	0.99	7175	461	406	7636	7581	0.939628	86.3623	85.4958	1397.97	1461.26	10250.8	10074.7
T1024TS427_1-D2_203-250_257-406.pdb	T1024_203-250_257-406.pdb	Y	T1024	203;406	97.059	100	T1024TS427_1-D2	97.6	87.88	1.234	0.67	5775	468	318	6243	6093	0.925036	88.6753	87.6346	1223.19	1323.41	10801.1	10702.5
T1024TS427_1_2-194_203-250_257-406.pdb	T1024_2-194_203-250_257-406.pdb	Y	T1024	1;408	95.833	100	T1024TS427_1	60.29	45.2	5.766	1.6	9526	1860	1689	11386	11215	0.836641	80.3717	79.4976	3666.75	3716.44	18681	18126.7
T1024TS427_2-D2_203-250_257-406.pdb	T1024_203-250_257-406.pdb	Y	T1024	203;406	97.059	100	T1024TS427_2-D2	97.1	86.61	1.25	0.73	5813	514	280	6327	6093	0.918761	89.2783	87.6346	1158.54	1323.41	10805.6	10702.5
T1024TS427_2_2-194_203-250_257-406.pdb	T1024_2-194_203-250_257-406.pdb	Y	T1024	1;408	95.833	100	T1024TS427_2	59.85	44.56	5.798	1.67	9708	1992	1507	11700	11215	0.829744	82.9994	79.4976	3191.64	3716.44	18773.6	18126.7
T1024TS427_3-D2_203-250_257-406.pdb	T1024_203-250_257-406.pdb	Y	T1024	203;406	97.059	100	T1024TS427_3-D2	96.84	84.59	1.295	0.73	5739	515	354	6254	6093	0.917653	89.5211	87.6346	1137.76	1323.41	10857.7	10702.5
T1024TS427_3_2-194_203-250_257-406.pdb	T1024_2-194_203-250_257-406.pdb	Y	T1024	1;408	95.833	100	T1024TS427_3	79.22	60.67	2.282	1.83	9724	810	1491	10534	11215	0.923106	71.2483	79.4976	5106.8	3716.44	17761.5	18126.7
T1024TS427_4-D2_203-250_257-406.pdb	T1024_203-250_257-406.pdb	Y	T1024	203;406	97.059	100	T1024TS427_4-D2	98.11	89.52	1.268	0.74	5740	456	353	6196	6093	0.926404	87.9784	87.6346	1309.18	1323.41	10890.2	10702.5
T1024TS427_4_2-194_203-250_257-406.pdb	T1024_2-194_203-250_257-406.pdb	Y	T1024	1;408	95.833	100	T1024TS427_4	65.22	48.78	4.496	1.88	9561	1139	1654	10700	11215	0.893551	76.9116	79.4976	4194.88	3716.44	18168.6	18126.7
T1024TS427_5-D2_203-250_257-406.pdb	T1024_203-250_257-406.pdb	Y	T1024	203;406	97.059	100	T1024TS427_5-D2	94.57	80.17	1.381	0.86	5730	512	363	6242	6093	0.917975	88.4456	87.6346	1257.76	1323.41	10885.6	10702.5
T1024TS427_5_2-194_203-250_257-406.pdb	T1024_2-194_203-250_257-406.pdb	Y	T1024	1;408	95.833	100	T1024TS427_5	71.67	51.98	3.112	1.98	9625	818	1590	10443	11215	0.92167	76.7583	79.4976	3937.15	3716.44	16940	18126.7
T1026TS427_1-D1.pdb	T1026_27-172.pdb	N	T1026	27;172	100	100	T1026TS427_1-D1	93.84	79.62	1.728	1.04	523	469	226	992	749	0.527218	51.5863	58.6476	4006.02	3156.52	8274.56	7633.23
T1026TS427_2-D1.pdb	T1026_27-172.pdb	N	T1026	27;172	100	100	T1026TS427_2-D1	90.92	76.37	2.102	1.14	361	320	388	681	749	0.530103	51.3489	58.6476	4094.09	3156.52	8415.21	7633.23
T1026TS427_3-D1.pdb	T1026_27-172.pdb	N	T1026	27;172	100	100	T1026TS427_3-D1	92.3	77.4	1.677	1.13	545	516	204	1061	749	0.513666	52.363	58.6476	4033.3	3156.52	8466.73	7633.23
T1026TS427_4-D1.pdb	T1026_27-172.pdb	N	T1026	27;172	100	100	T1026TS427_4-D1	93.49	78.77	1.68	1.05	584	495	165	1079	749	0.541242	55.1929	58.6476	3809.71	3156.52	8502.46	7633.23
T1026TS427_5-D1.pdb	T1026_27-172.pdb	N	T1026	27;172	100	100	T1026TS427_5-D1	92.64	78.42	1.704	1.12	550	518	199	1068	749	0.514981	59.0233	58.6476	3463.07	3156.52	8451.31	7633.23
T1027TS427_1-D1_8-18_34-81_95-134.pdb	T1027_8-18_34-81_95-134.pdb	Y	T1027	8;18 34;81 95;134	100	58.929	T1027TS427_1-D1	61.11	41.66	6.137	2.39	1268	561	346	1829	1614	0.693275	81.6914	82.6587	1363.8	1153.79	7448.96	6653.43
T1027TS427_2-D1_8-18_34-81_95-134.pdb	T1027_8-18_34-81_95-134.pdb	Y	T1027	8;18 34;81 95;134	100	58.929	T1027TS427_2-D1	59.6	39.65	5.058	2.32	1308	584	306	1892	1614	0.691332	91.7139	82.6587	593.7	1153.79	7165.03	6653.43
T1027TS427_3-D1_8-18_34-81_95-134.pdb	T1027_8-18_34-81_95-134.pdb	Y	T1027	8;18 34;81 95;134	100	58.929	T1027TS427_3-D1	58.84	39.39	5.378	2.18	1324	627	290	1951	1614	0.678626	87.9705	82.6587	891.64	1153.79	7412.09	6653.43
T1027TS427_4-D1_8-18_34-81_95-134.pdb	T1027_8-18_34-81_95-134.pdb	Y	T1027	8;18 34;81 95;134	100	58.929	T1027TS427_4-D1	59.34	40.15	5.14	2.23	1337	599	277	1936	1614	0.690599	89.6325	82.6587	752.99	1153.79	7262.99	6653.43
T1027TS427_5-D1_8-18_34-81_95-134.pdb	T1027_8-18_34-81_95-134.pdb	Y	T1027	8;18 34;81 95;134	100	58.929	T1027TS427_5-D1	60.35	41.66	7.617	2.38	1257	692	357	1949	1614	0.644946	80.5271	82.6587	1582.3	1153.79	8125.65	6653.43
T1029TS427_1-D1.pdb	T1029_1-125.pdb	N	T1029	1;125	100	100	T1029TS427_1-D1	44.6	25.6	8.093	2.33	880	947	1081	1827	1961	0.481664	83.1832	79.2311	1227.68	1808.25	7300.3	8706.54
T1029TS427_2-D1.pdb	T1029_1-125.pdb	N	T1029	1;125	100	100	T1029TS427_2-D1	44.2	25.4	8.18	2.24	836	943	1125	1779	1961	0.469927	82.4055	79.2311	1293.78	1808.25	7353.3	8706.54
T1029TS427_3-D1.pdb	T1029_1-125.pdb	N	T1029	1;125	100	100	T1029TS427_3-D1	44.2	25.4	8.126	2.22	837	950	1124	1787	1961	0.468383	85.2074	79.2311	1074.37	1808.25	7262.91	8706.54
T1029TS427_4-D1.pdb	T1029_1-125.pdb	N	T1029	1;125	100	100	T1029TS427_4-D1	45.2	26.2	8.15	2.14	848	930	1113	1778	1961	0.47694	82.1552	79.2311	1313.12	1808.25	7358.57	8706.54
T1029TS427_5-D1.pdb	T1029_1-125.pdb	N	T1029	1;125	100	100	T1029TS427_5-D1	44.4	25.4	8.155	2.15	868	900	1093	1768	1961	0.49095	80.6186	79.2311	1414.59	1808.25	7298.69	8706.54
T1030TS427_1-D1.pdb	T1030_1-154.pdb	N	T1030	1;154	100	100	T1030TS427_1-D1	75.33	56.65	3.173	1.68	4415	426	494	4841	4909	0.912002	98.2855	97.7584	185.32	234.58	10807.3	10466.4
T1030TS427_1-D2.pdb	T1030_155-273.pdb	N	T1030	155;273	100	100	T1030TS427_1-D2	89.5	77.1	2.406	1.3	4275	322	279	4597	4554	0.929954	89.3047	92.7612	940.07	602.29	8789.56	8320.34
T1030TS427_1.pdb	T1030_1-273.pdb	N	T1030	1;273	100	100	T1030TS427_1	63	44.05	4.522	1.87	6516	884	637	7400	7153	0.880541	91.4527	92.971	1532.28	1198.19	17927.6	17046.9
T1030TS427_2-D1.pdb	T1030_1-154.pdb	N	T1030	1;154	100	100	T1030TS427_2-D1	79.22	62.34	2.95	1.73	4442	395	467	4837	4909	0.918338	96.7052	97.7584	353.81	234.58	10739.6	10466.4
T1030TS427_2-D2.pdb	T1030_155-273.pdb	N	T1030	155;273	100	100	T1030TS427_2-D2	89.29	76.89	2.334	1.26	4292	298	262	4590	4554	0.935076	88.8199	92.7612	982.36	602.29	8786.68	8320.34
T1030TS427_2.pdb	T1030_1-273.pdb	N	T1030	1;273	100	100	T1030TS427_2	63.55	44.69	4.343	1.82	6566	803	587	7369	7153	0.89103	91.1178	92.971	1582.55	1198.19	17817	17046.9
T1030TS427_3-D1.pdb	T1030_1-154.pdb	N	T1030	1;154	100	100	T1030TS427_3-D1	81.17	65.1	2.692	1.72	4434	403	475	4837	4909	0.916684	98.2888	97.7584	185.89	234.58	10864.8	10466.4
T1030TS427_3-D2.pdb	T1030_155-273.pdb	N	T1030	155;273	100	100	T1030TS427_3-D2	39.08	30.67	21.632	2.06	3858	3499	696	7357	4554	0.524399	88.6683	92.7612	1184.5	602.29	10453	8320.34
T1030TS427_3.pdb	T1030_1-273.pdb	N	T1030	1;273	100	100	T1030TS427_3	53.39	39.74	15.377	2.22	6103	3984	1050	10087	7153	0.605036	90.6407	92.971	1832.72	1198.19	19581.8	17046.9
T1030TS427_4-D1.pdb	T1030_1-154.pdb	N	T1030	1;154	100	100	T1030TS427_4-D1	86.2	70.78	2.476	1.56	4640	361	269	5001	4909	0.927814	98.0218	97.7584	212.27	234.58	10728.4	10466.4
T1030TS427_4-D2.pdb	T1030_155-273.pdb	N	T1030	155;273	100	100	T1030TS427_4-D2	42.86	33.2	20.394	2.38	3931	1735	623	5666	4554	0.693788	82.9714	92.7612	1788.63	602.29	10503.7	8320.34
T1030TS427_4.pdb	T1030_1-273.pdb	N	T1030	1;273	100	100	T1030TS427_4	57.23	43.04	14.021	2.01	6260	2162	893	8422	7153	0.743291	86.2213	92.971	2685.12	1198.19	19487.4	17046.9
T1030TS427_5-D1.pdb	T1030_1-154.pdb	N	T1030	1;154	100	100	T1030TS427_5-D1	86.2	71.75	2.563	1.42	4671	355	238	5026	4909	0.929367	97.9734	97.7584	216.17	234.58	10666.3	10466.4
T1030TS427_5-D2.pdb	T1030_155-273.pdb	N	T1030	155;273	100	100	T1030TS427_5-D2	41.18	32.15	20.79	1.87	4093	2006	461	6099	4554	0.671094	84.7922	92.7612	1641.77	602.29	10795.6	8320.34
T1030TS427_5.pdb	T1030_1-273.pdb	N	T1030	1;273	100	100	T1030TS427_5	56.32	42.49	14.53	2.13	6441	2439	712	8880	7153	0.725338	89.2071	92.971	2128.95	1198.19	19725.6	17046.9
T1031TS427_1-D1.pdb	T1031_1-95.pdb	N	T1031	1;95	100	100	T1031TS427_1-D1	87.37	71.58	3.376	1.12	591	198	100	789	691	0.749049	64.2505	59.7715	2568.54	2677.2	7184.82	6654.99
T1031TS427_2-D1.pdb	T1031_1-95.pdb	N	T1031	1;95	100	100	T1031TS427_2-D1	86.32	70	3.335	1.03	587	177	104	764	691	0.768325	65.9616	59.7715	2361.1	2677.2	6936.58	6654.99
T1031TS427_3-D1.pdb	T1031_1-95.pdb	N	T1031	1;95	100	100	T1031TS427_3-D1	85.26	70	3.674	1.2	583	226	108	809	691	0.720643	63.2076	59.7715	2751.47	2677.2	7478.36	6654.99
T1031TS427_4-D1.pdb	T1031_1-95.pdb	N	T1031	1;95	100	100	T1031TS427_4-D1	87.63	72.89	3.39	0.98	587	249	104	836	691	0.702153	70.7613	59.7715	2132.73	2677.2	7294.21	6654.99
T1031TS427_5-D1.pdb	T1031_1-95.pdb	N	T1031	1;95	100	100	T1031TS427_5-D1	86.84	73.42	3.411	1.11	597	172	94	769	691	0.776333	64.1985	59.7715	2559.13	2677.2	7148.11	6654.99
T1032TS427_1-D1.pdb	T1032_100-269.pdb	N	T1032	100;269	100	100	T1032TS427_1-D1	68.97	56.03	5.763	1.65	1124	312	937	1436	2061	0.78273	83.8967	81.7093	1568.91	1864.21	9742.77	10192.1
T1032TS427_2-D1.pdb	T1032_100-269.pdb	N	T1032	100;269	100	100	T1032TS427_2-D1	69.12	56.62	5.738	1.66	1124	312	937	1436	2061	0.78273	84.8103	81.7093	1469.69	1864.21	9675.57	10192.1
T1032TS427_3-D1.pdb	T1032_100-269.pdb	N	T1032	100;269	100	100	T1032TS427_3-D1	68.23	55.59	5.779	1.67	1148	321	913	1469	2061	0.781484	84.06	81.7093	1573.65	1864.21	9872.35	10192.1
T1032TS427_4-D1.pdb	T1032_100-269.pdb	N	T1032	100;269	100	100	T1032TS427_4-D1	68.38	55.29	5.878	1.79	1133	349	928	1482	2061	0.764507	85.0825	81.7093	1455.71	1864.21	9758.42	10192.1
T1032TS427_5-D1.pdb	T1032_100-269.pdb	N	T1032	100;269	100	100	T1032TS427_5-D1	68.53	55.88	5.867	1.66	1145	344	916	1489	2061	0.768972	84.9929	81.7093	1466.2	1864.21	9770.03	10192.1
T1033TS427_1-D1.pdb	T1033_1-100.pdb	N	T1033	1;100	100	100	T1033TS427_1-D1	87.5	71.25	2.027	1.39	2541	324	392	2865	2933	0.886911	91.5625	88.8142	594.89	729.87	7050.57	6524.97
T1033TS427_2-D1.pdb	T1033_1-100.pdb	N	T1033	1;100	100	100	T1033TS427_2-D1	85.75	70.25	2.096	1.43	2513	310	420	2823	2933	0.890188	90.0799	88.8142	697.52	729.87	7031.37	6524.97
T1033TS427_3-D1.pdb	T1033_1-100.pdb	N	T1033	1;100	100	100	T1033TS427_3-D1	86.5	70.5	2.206	1.36	2480	355	453	2835	2933	0.87478	86.6927	88.8142	971.45	729.87	7300.15	6524.97
T1033TS427_4-D1.pdb	T1033_1-100.pdb	N	T1033	1;100	100	100	T1033TS427_4-D1	83.75	67.5	2.296	1.53	2447	340	486	2787	2933	0.878005	87.7719	88.8142	894.12	729.87	7312	6524.97
T1033TS427_5-D1.pdb	T1033_1-100.pdb	N	T1033	1;100	100	100	T1033TS427_5-D1	85.75	69	2.175	1.36	2418	296	515	2714	2933	0.890936	83.2428	88.8142	1223.42	729.87	7300.84	6524.97
T1035TS427_1-D1.pdb	T1035_1-102.pdb	N	T1035	1;102	100	100	T1035TS427_1-D1	95.1	84.31	1.562	0.94	1772	459	243	2231	2015	0.794263	95.4727	95.5204	315.48	317.13	6968.43	7079.37
T1035TS427_2-D1.pdb	T1035_1-102.pdb	N	T1035	1;102	100	100	T1035TS427_2-D1	94.85	83.82	1.611	0.96	1686	467	329	2153	2015	0.783093	97.124	95.5204	200.51	317.13	6971.93	7079.37
T1035TS427_3-D1.pdb	T1035_1-102.pdb	N	T1035	1;102	100	100	T1035TS427_3-D1	96.32	82.11	1.35	0.89	1760	472	255	2232	2015	0.78853	96.6157	95.5204	239.44	317.13	7075.1	7079.37
T1035TS427_4-D1.pdb	T1035_1-102.pdb	N	T1035	1;102	100	100	T1035TS427_4-D1	94.36	80.15	1.433	1	1777	310	238	2087	2015	0.851461	96.5936	95.5204	237.87	317.13	6983.07	7079.37
T1035TS427_5-D1.pdb	T1035_1-102.pdb	N	T1035	1;102	100	100	T1035TS427_5-D1	96.81	83.09	1.255	0.81	1796	423	219	2219	2015	0.809374	95.5928	95.5204	316.59	317.13	7183.53	7079.37
T1037TS427_1-D1.pdb	T1037_1-404.pdb	N	T1037	1;404	100	100	T1037TS427_1-D1	87.62	70.17	2.335	1.25	2223	746	572	2969	2795	0.748737	78.011	72.0226	4656.57	5839.52	21176.6	20872.3
T1037TS427_2-D1.pdb	T1037_1-404.pdb	N	T1037	1;404	100	100	T1037TS427_2-D1	88.18	70.86	2.051	1.25	2276	676	519	2952	2795	0.771003	79.0447	72.0226	4436.89	5839.52	21173.1	20872.3
T1037TS427_3-D1.pdb	T1037_1-404.pdb	N	T1037	1;404	100	100	T1037TS427_3-D1	88.43	71.84	2.211	1.22	2291	767	504	3058	2795	0.749182	78.168	72.0226	4798.77	5839.52	21980.6	20872.3
T1037TS427_4-D1.pdb	T1037_1-404.pdb	N	T1037	1;404	100	100	T1037TS427_4-D1	90.72	76.17	1.819	1.12	2259	657	536	2916	2795	0.774691	74.8334	72.0226	5244.45	5839.52	20839.1	20872.3
T1037TS427_5-D1.pdb	T1037_1-404.pdb	N	T1037	1;404	100	100	T1037TS427_5-D1	89.36	73.64	2.088	1.11	2316	727	479	3043	2795	0.761091	80.4276	72.0226	4275.29	5839.52	21843.4	20872.3
T1038TS427_1-D1.pdb	T1038_9-122.pdb	N	T1038	9;122	100	100	T1038TS427_1-D1	89.47	75.22	2.717	0.91	184	136	83	320	267	0.575	47.7081	40.2038	4005.78	4566.19	7660.42	7636.26
T1038TS427_1-D2.pdb	T1038_123-198.pdb	N	T1038	123;198	100	100	T1038TS427_1-D2	94.08	85.19	2.501	0.98	276	260	143	536	419	0.514925	56.6624	59.9236	2205.04	1984	5088.05	4950.54
T1038TS427_2-D1.pdb	T1038_9-122.pdb	N	T1038	9;122	100	100	T1038TS427_2-D1	89.03	74.56	2.856	1.11	175	212	92	387	267	0.452196	59.2035	40.2038	3104.73	4566.19	7610.29	7636.26
T1038TS427_2-D2.pdb	T1038_123-198.pdb	N	T1038	123;198	100	100	T1038TS427_2-D2	93.09	82.89	2.604	1.07	242	262	177	504	419	0.480159	48.3236	59.9236	2587.07	1984	5006.29	4950.54
T1038TS427_3-D1.pdb	T1038_9-122.pdb	N	T1038	9;122	100	100	T1038TS427_3-D1	88.38	75	2.636	1.2	179	154	88	333	267	0.537538	45.5455	40.2038	4146.53	4566.19	7614.67	7636.26
T1038TS427_3-D2.pdb	T1038_123-198.pdb	N	T1038	123;198	100	100	T1038TS427_3-D2	93.42	83.22	2.579	1.01	241	224	178	465	419	0.51828	48.7672	59.9236	2590.52	1984	5056.37	4950.54
T1038TS427_4-D1.pdb	T1038_9-122.pdb	N	T1038	9;122	100	100	T1038TS427_4-D1	88.6	74.78	3.157	1.23	186	85	81	271	267	0.686347	42.6203	40.2038	4443.92	4566.19	7744.76	7636.26
T1038TS427_4-D2.pdb	T1038_123-198.pdb	N	T1038	123;198	100	100	T1038TS427_4-D2	93.42	83.55	2.538	1	233	181	186	414	419	0.562802	56.5876	59.9236	2198.92	1984	5065.19	4950.54
T1038TS427_5-D1.pdb	T1038_9-122.pdb	N	T1038	9;122	100	100	T1038TS427_5-D1	90.79	77.85	2.814	0.99	181	188	86	369	267	0.490515	53.4742	40.2038	3541.76	4566.19	7612.46	7636.26
T1038TS427_5-D2.pdb	T1038_123-198.pdb	N	T1038	123;198	100	100	T1038TS427_5-D2	92.43	81.91	2.649	1.12	240	233	179	473	419	0.5074	50.4158	59.9236	2498.31	1984	5038.52	4950.54
T1038TS427_1_9-198.pdb	T1038_9-198.pdb	Y	T1038	1;199	95.477	100	T1038TS427_1	86.71	69.74	2.802	1.2	229	220	129	449	358	0.510022	47.8658	46.4273	5971.52	5970.43	11454.1	11144.5
T1038TS427_2_9-198.pdb	T1038_9-198.pdb	Y	T1038	1;199	95.477	100	T1038TS427_2	86.97	71.58	2.861	1.17	213	322	145	535	358	0.398131	52.9672	46.4273	5308.18	5970.43	11286.1	11144.5
T1038TS427_3_9-198.pdb	T1038_9-198.pdb	Y	T1038	1;199	95.477	100	T1038TS427_3	87.24	71.19	2.772	1.25	221	256	137	477	358	0.463312	43.2789	46.4273	6435.14	5970.43	11345.2	11144.5
T1038TS427_4_9-198.pdb	T1038_9-198.pdb	Y	T1038	1;199	95.477	100	T1038TS427_4	87.37	71.84	3.04	1.23	225	192	133	417	358	0.539568	44.8753	46.4273	6346.92	5970.43	11513.8	11144.5
T1038TS427_5_9-198.pdb	T1038_9-198.pdb	Y	T1038	1;199	95.477	100	T1038TS427_5	86.32	70.53	2.893	1.18	217	313	141	530	358	0.409434	49.7008	46.4273	5699.1	5970.43	11330.4	11144.5
T1039TS427_1-D1.pdb	T1039_1-161.pdb	N	T1039	1;161	100	100	T1039TS427_1-D1	82.3	64.91	3.19	1.61	1286	798	225	2084	1511	0.617083	84.8905	81.1518	1536.29	1709.24	10167.7	9068.46
T1039TS427_2-D1.pdb	T1039_1-161.pdb	N	T1039	1;161	100	100	T1039TS427_2-D1	80.59	61.65	3.32	1.48	1270	847	241	2117	1511	0.599906	85.0456	81.1518	1544.66	1709.24	10329.1	9068.46
T1039TS427_3-D1.pdb	T1039_1-161.pdb	N	T1039	1;161	100	100	T1039TS427_3-D1	77.02	57.92	3.569	1.68	1234	908	277	2142	1511	0.576097	84.0775	81.1518	1779.52	1709.24	11176.1	9068.46
T1039TS427_4-D1.pdb	T1039_1-161.pdb	N	T1039	1;161	100	100	T1039TS427_4-D1	80.12	61.8	3.243	1.74	1250	813	261	2063	1511	0.605914	83.8307	81.1518	1672.62	1709.24	10344.4	9068.46
T1039TS427_5-D1.pdb	T1039_1-161.pdb	N	T1039	1;161	100	100	T1039TS427_5-D1	77.95	57.61	3.333	1.8	1212	879	299	2091	1511	0.579627	84.7814	81.1518	1647.38	1709.24	10824.8	9068.46
T1040TS427_1-D1.pdb	T1040_1-130.pdb	N	T1040	1;130	100	100	T1040TS427_1-D1	71.73	53.84	3.273	1.95	3049	479	333	3528	3382	0.864229	90.4743	88.0313	929.39	1212.03	9756.66	10126.7
T1040TS427_2-D1.pdb	T1040_1-130.pdb	N	T1040	1;130	100	100	T1040TS427_2-D1	72.11	54.04	3.302	1.99	3052	471	330	3523	3382	0.866307	92.1919	88.0313	771.89	1212.03	9885.71	10126.7
T1040TS427_3-D1.pdb	T1040_1-130.pdb	N	T1040	1;130	100	100	T1040TS427_3-D1	68.85	48.84	3.754	2.08	3083	550	299	3633	3382	0.84861	90.6567	88.0313	938.08	1212.03	10040.2	10126.7
T1040TS427_4-D1.pdb	T1040_1-130.pdb	N	T1040	1;130	100	100	T1040TS427_4-D1	71.92	52.12	3.347	1.9	3010	557	372	3567	3382	0.843846	90.0432	88.0313	999.6	1212.03	10039.4	10126.7
T1040TS427_5-D1.pdb	T1040_1-130.pdb	N	T1040	1;130	100	100	T1040TS427_5-D1	70.96	52.5	3.277	2.08	3052	544	330	3596	3382	0.848721	89.4778	88.0313	1059.91	1212.03	10073.1	10126.7
T1041TS427_1-D1.pdb	T1041_1-242.pdb	N	T1041	1;242	100	100	T1041TS427_1-D1	90.7	75.52	2.116	1.21	2164	384	318	2548	2482	0.849294	72.6296	76.6275	3763.2	3033.36	13749.2	12978.3
T1041TS427_2-D1.pdb	T1041_1-242.pdb	N	T1041	1;242	100	100	T1041TS427_2-D1	89.57	73.14	2.083	1.22	2153	1948	329	4101	2482	0.524994	80.1546	76.6275	2726.42	3033.36	13738.1	12978.3
T1041TS427_3-D1.pdb	T1041_1-242.pdb	N	T1041	1;242	100	100	T1041TS427_3-D1	88.12	71.17	2.131	1.28	2142	1920	340	4062	2482	0.527326	74.9883	76.6275	3603.66	3033.36	14407.8	12978.3
T1041TS427_4-D1.pdb	T1041_1-242.pdb	N	T1041	1;242	100	100	T1041TS427_4-D1	87.5	69.62	2.04	1.27	2083	1882	399	3965	2482	0.525347	80.2665	76.6275	2648.44	3033.36	13420.9	12978.3
T1041TS427_5-D1.pdb	T1041_1-242.pdb	N	T1041	1;242	100	100	T1041TS427_5-D1	87.81	70.25	2.249	1.3	2156	2037	326	4193	2482	0.51419	78.8188	76.6275	3135.81	3033.36	14804.6	12978.3
T1042TS427_1-D1.pdb	T1042_1-276.pdb	N	T1042	1;276	100	100	T1042TS427_1-D1	84.51	65.58	2.393	1.46	4750	639	804	5389	5554	0.881425	88.2817	85.1286	1921.53	2521.15	16397.4	16952.9
T1042TS427_2-D1.pdb	T1042_1-276.pdb	N	T1042	1;276	100	100	T1042TS427_2-D1	85.42	67.48	2.343	1.44	4764	622	790	5386	5554	0.884515	88.6589	85.1286	1848.43	2521.15	16298.5	16952.9
T1042TS427_3-D1.pdb	T1042_1-276.pdb	N	T1042	1;276	100	100	T1042TS427_3-D1	89.49	72.01	2.264	1.22	4790	688	764	5478	5554	0.874407	87.0045	85.1286	2179.67	2521.15	16772.6	16952.9
T1042TS427_4-D1.pdb	T1042_1-276.pdb	N	T1042	1;276	100	100	T1042TS427_4-D1	83.61	64.5	2.403	1.45	4647	619	907	5266	5554	0.882453	88.7782	85.1286	1863.17	2521.15	16603.2	16952.9
T1042TS427_5-D1.pdb	T1042_1-276.pdb	N	T1042	1;276	100	100	T1042TS427_5-D1	88.22	69.84	2.278	1.21	4763	655	791	5418	5554	0.879107	87.342	85.1286	2098.26	2521.15	16576.6	16952.9
T1043TS427_1-D1.pdb	T1043_1-148.pdb	N	T1043	1;148	100	100	T1043TS427_1-D1	83.45	65.37	3.088	1.41	971	357	359	1328	1330	0.731175	69.5985	71.2647	2848.02	2656.23	9368.03	9243.79
T1043TS427_2-D1.pdb	T1043_1-148.pdb	N	T1043	1;148	100	100	T1043TS427_2-D1	82.94	64.53	3.055	1.46	961	341	369	1302	1330	0.738095	67.0402	71.2647	3104.44	2656.23	9418.87	9243.79
T1043TS427_3-D1.pdb	T1043_1-148.pdb	N	T1043	1;148	100	100	T1043TS427_3-D1	84.12	66.56	3.064	1.42	975	451	355	1426	1330	0.683731	65.8312	71.2647	3249.97	2656.23	9511.5	9243.79
T1043TS427_4-D1.pdb	T1043_1-148.pdb	N	T1043	1;148	100	100	T1043TS427_4-D1	82.09	63.01	3.047	1.56	971	477	359	1448	1330	0.67058	70.935	71.2647	2759.65	2656.23	9494.75	9243.79
T1043TS427_5-D1.pdb	T1043_1-148.pdb	N	T1043	1;148	100	100	T1043TS427_5-D1	83.28	66.05	3.085	1.53	975	464	355	1439	1330	0.677554	69.322	71.2647	2892.04	2656.23	9427.07	9243.79
T1046s1TS427_1-D1.pdb	T1046s1_1-72.pdb	N	T1046s1	1;72	100	100	T1046s1TS427_1-D1	97.22	90.97	1.707	0.64	1447	142	136	1589	1583	0.910636	91.3023	86.6601	436.47	664.53	5018.24	4981.54
T1046s1TS427_2-D1.pdb	T1046s1_1-72.pdb	N	T1046s1	1;72	100	100	T1046s1TS427_2-D1	96.88	90.97	1.807	0.69	1441	144	142	1585	1583	0.909148	92.6266	86.6601	371.66	664.53	5040.58	4981.54
T1046s1TS427_3-D1.pdb	T1046s1_1-72.pdb	N	T1046s1	1;72	100	100	T1046s1TS427_3-D1	97.22	91.67	1.793	0.73	1434	153	149	1587	1583	0.903592	92.6625	86.6601	366.2	664.53	4990.78	4981.54
T1046s1TS427_4-D1.pdb	T1046s1_1-72.pdb	N	T1046s1	1;72	100	100	T1046s1TS427_4-D1	97.57	93.05	1.828	0.68	1426	166	157	1592	1583	0.895729	93.2276	86.6601	340.88	664.53	5033.36	4981.54
T1046s1TS427_5-D1.pdb	T1046s1_1-72.pdb	N	T1046s1	1;72	100	100	T1046s1TS427_5-D1	97.57	91.32	1.866	0.69	1431	179	152	1610	1583	0.88882	91.145	86.6601	451.52	664.53	5099.02	4981.54
T1046s2TS427_1-D1_2-141.pdb	T1046s2_2-141.pdb	Y	T1046s2	2;141	100	99.291	T1046s2TS427_1-D1	96.45	86.34	1.38	0.69	1584	133	189	1717	1773	0.922539	76.0061	75.1098	1799.46	1828.65	7499.67	7346.87
T1046s2TS427_2-D1_2-141.pdb	T1046s2_2-141.pdb	Y	T1046s2	2;141	100	99.291	T1046s2TS427_2-D1	93.62	80.85	1.47	0.95	1639	140	134	1779	1773	0.921304	82.4182	75.1098	1315.19	1828.65	7480.39	7346.87
T1046s2TS427_3-D1_2-141.pdb	T1046s2_2-141.pdb	Y	T1046s2	2;141	100	99.291	T1046s2TS427_3-D1	94.33	84.05	1.722	0.99	1622	116	151	1738	1773	0.933257	76.5483	75.1098	1718.34	1828.65	7327.15	7346.87
T1046s2TS427_4-D1_2-141.pdb	T1046s2_2-141.pdb	Y	T1046s2	2;141	100	99.291	T1046s2TS427_4-D1	95.57	85.28	1.428	0.78	1609	114	164	1723	1773	0.933836	77.0823	75.1098	1717.69	1828.65	7495.05	7346.87
T1046s2TS427_5-D1_2-141.pdb	T1046s2_2-141.pdb	Y	T1046s2	2;141	100	99.291	T1046s2TS427_5-D1	92.91	81.56	1.855	0.99	1619	144	154	1763	1773	0.918321	74.2194	75.1098	1945.49	1828.65	7546.32	7346.87
T1049TS427_1-D1.pdb	T1049_1-134.pdb	N	T1049	1;134	100	100	T1049TS427_1-D1	93.1	83.39	3.695	0.79	462	65	240	527	702	0.87666	60.2315	65.6838	2584.68	2359.16	6499.32	6874.78
T1049TS427_2-D1.pdb	T1049_1-134.pdb	N	T1049	1;134	100	100	T1049TS427_2-D1	93.1	83.77	3.683	0.94	453	77	249	530	702	0.854717	63.2062	65.6838	2413.19	2359.16	6558.69	6874.78
T1049TS427_3-D1.pdb	T1049_1-134.pdb	N	T1049	1;134	100	100	T1049TS427_3-D1	93.28	84.7	3.678	0.82	452	81	250	533	702	0.84803	59.095	65.6838	2704.57	2359.16	6611.84	6874.78
T1049TS427_4-D1.pdb	T1049_1-134.pdb	N	T1049	1;134	100	100	T1049TS427_4-D1	91.79	83.02	3.924	0.99	452	95	250	547	702	0.826325	57.4692	65.6838	2818.54	2359.16	6627.05	6874.78
T1049TS427_5-D1.pdb	T1049_1-134.pdb	N	T1049	1;134	100	100	T1049TS427_5-D1	90.3	80.23	3.977	0.96	441	100	261	541	702	0.815157	59.8899	65.6838	2679.17	2359.16	6679.54	6874.78
T1050TS427_1-D1.pdb	T1050_4-324.pdb	N	T1050	4;324	100	100	T1050TS427_1-D1	95.48	80.61	1.326	0.81	669	184	616	853	1285	0.784291	56.9111	65.9965	6563.39	5231.35	15232.2	15384.8
T1050TS427_1-D2.pdb	T1050_325-640.pdb	N	T1050	325;640	100	100	T1050TS427_1-D2	96.12	87.34	1.665	0.74	233	215	224	448	457	0.520089	41.1597	35.0658	8718.36	9472.55	14817	14587.9
T1050TS427_1-D3.pdb	T1050_641-768.pdb	N	T1050	641;768	100	100	T1050TS427_1-D3	92.97	83.79	2.671	0.66	517	248	98	765	615	0.675817	58.2559	47.0403	3270.6	4088.31	7834.88	7719.66
T1050TS427_2-D1.pdb	T1050_4-324.pdb	N	T1050	4;324	100	100	T1050TS427_2-D1	95.72	81.39	1.303	0.79	648	182	637	830	1285	0.780723	58.0465	65.9965	6314.04	5231.35	15050.1	15384.8
T1050TS427_2-D2.pdb	T1050_325-640.pdb	N	T1050	325;640	100	100	T1050TS427_2-D2	96.2	87.89	1.66	0.76	237	242	220	479	457	0.494781	44.1761	35.0658	8186.49	9472.55	14664.8	14587.9
T1050TS427_2-D3.pdb	T1050_641-768.pdb	N	T1050	641;768	100	100	T1050TS427_2-D3	92.77	83.01	2.673	0.65	525	226	90	751	615	0.699068	56.4809	47.0403	3391.72	4088.31	7793.63	7719.66
T1050TS427_3-D1.pdb	T1050_4-324.pdb	N	T1050	4;324	100	100	T1050TS427_3-D1	94.16	78.5	1.488	0.86	666	175	619	841	1285	0.791914	55.42	65.9965	6750.56	5231.35	15142.6	15384.8
T1050TS427_3-D2.pdb	T1050_325-640.pdb	N	T1050	325;640	100	100	T1050TS427_3-D2	95.73	85.2	1.573	0.87	232	243	225	475	457	0.488421	47.3535	35.0658	7687.04	9472.55	14601.2	14587.9
T1050TS427_3-D3.pdb	T1050_641-768.pdb	N	T1050	641;768	100	100	T1050TS427_3-D3	92.77	81.83	2.655	0.66	526	220	89	746	615	0.705094	63.6092	47.0403	2761.76	4088.31	7589.18	7719.66
T1050TS427_4-D1.pdb	T1050_4-324.pdb	N	T1050	4;324	100	100	T1050TS427_4-D1	92.13	74.61	1.607	0.96	630	150	655	780	1285	0.807692	56.2614	65.9965	6620.71	5231.35	15137	15384.8
T1050TS427_4-D2.pdb	T1050_325-640.pdb	N	T1050	325;640	100	100	T1050TS427_4-D2	96.04	86.87	1.632	0.86	227	227	230	454	457	0.5	46.0974	35.0658	7837.03	9472.55	14539.2	14587.9
T1050TS427_4-D3.pdb	T1050_641-768.pdb	N	T1050	641;768	100	100	T1050TS427_4-D3	92.77	83.79	2.678	0.71	542	222	73	764	615	0.709424	57.2224	47.0403	3238.33	4088.31	7570.16	7719.66
T1050TS427_5-D1.pdb	T1050_4-324.pdb	N	T1050	4;324	100	100	T1050TS427_5-D1	94.16	78.89	1.492	0.83	660	191	625	851	1285	0.775558	57.8512	65.9965	6354.53	5231.35	15076.4	15384.8
T1050TS427_5-D2.pdb	T1050_325-640.pdb	N	T1050	325;640	100	100	T1050TS427_5-D2	96.6	86.15	1.517	0.82	233	232	224	465	457	0.501075	43.6377	35.0658	8246.76	9472.55	14631.7	14587.9
T1050TS427_5-D3.pdb	T1050_641-768.pdb	N	T1050	641;768	100	100	T1050TS427_5-D3	93.16	82.42	2.713	0.72	536	265	79	801	615	0.669164	58.1523	47.0403	3205.37	4088.31	7659.6	7719.66
T1050TS427_1_4-324_641-768.pdb	T1050_4-324_641-768.pdb	Y	T1050	1;779	57.638	100	T1050TS427_1	86.28	68.04	2.052	1.26	1077	414	930	1491	2007	0.722334	57.9247	61.6973	8860.57	8063.77	21058.9	21052.8
T1050TS427_2_4-324_641-768.pdb	T1050_4-324_641-768.pdb	Y	T1050	1;779	57.638	100	T1050TS427_2	85.1	66.99	2.079	1.3	1066	394	941	1460	2007	0.730137	58.0168	61.6973	8734.43	8063.77	20804.5	21052.8
T1050TS427_3_4-324_641-768.pdb	T1050_4-324_641-768.pdb	Y	T1050	1;779	57.638	100	T1050TS427_3	83.79	64.71	2.158	1.37	1080	374	927	1454	2007	0.742779	55.9903	61.6973	9099.73	8063.77	20676.6	21052.8
T1050TS427_4_4-324_641-768.pdb	T1050_4-324_641-768.pdb	Y	T1050	1;779	57.638	100	T1050TS427_4	85.03	66.57	2.129	1.33	1055	348	952	1403	2007	0.75196	56.9048	61.6973	8901.58	8063.77	20655.7	21052.8
T1050TS427_5_4-324_641-768.pdb	T1050_4-324_641-768.pdb	Y	T1050	1;779	57.638	100	T1050TS427_5	84.9	65.82	2.107	1.31	1083	430	924	1513	2007	0.715796	58.5436	61.6973	8568.62	8063.77	20669	21052.8
T1054TS427_1-D1.pdb	T1054_9-151.pdb	N	T1054	9;151	100	100	T1054TS427_1-D1	92.13	84.79	3.911	0.97	1646	791	430	2437	2076	0.675421	82.4238	86.8595	1470.68	1110.29	8367.43	8449.36
T1054TS427_2-D1.pdb	T1054_9-151.pdb	N	T1054	9;151	100	100	T1054TS427_2-D1	92.66	85.66	3.914	0.81	1669	791	407	2460	2076	0.678455	82.5176	86.8595	1458.57	1110.29	8343.07	8449.36
T1054TS427_3-D1.pdb	T1054_9-151.pdb	N	T1054	9;151	100	100	T1054TS427_3-D1	92.66	85.31	3.854	0.84	1685	789	391	2474	2076	0.681083	83.9536	86.8595	1351.54	1110.29	8422.68	8449.36
T1054TS427_4-D1.pdb	T1054_9-151.pdb	N	T1054	9;151	100	100	T1054TS427_4-D1	92.13	83.39	3.885	0.82	1698	789	378	2487	2076	0.68275	87.5841	86.8595	1042.42	1110.29	8395.83	8449.36
T1054TS427_5-D1.pdb	T1054_9-151.pdb	N	T1054	9;151	100	100	T1054TS427_5-D1	90.91	82.34	3.901	0.92	1611	797	465	2408	2076	0.66902	80.7138	86.8595	1630.4	1110.29	8453.72	8449.36
T1056TS427_1-D1.pdb	T1056_13-181.pdb	N	T1056	13;181	100	100	T1056TS427_1-D1	95.12	85.65	1.203	0.92	398	93	91	491	489	0.810591	54.6711	60.8787	3805.89	3365.23	8396.17	8602.04
T1056TS427_2-D1.pdb	T1056_13-181.pdb	N	T1056	13;181	100	100	T1056TS427_2-D1	98.08	91.12	0.991	0.66	411	90	78	501	489	0.820359	56.0439	60.8787	3711.8	3365.23	8444.33	8602.04
T1056TS427_3-D1.pdb	T1056_13-181.pdb	N	T1056	13;181	100	100	T1056TS427_3-D1	92.16	81.66	1.586	1.21	405	106	84	511	489	0.792564	59.5019	60.8787	3427.08	3365.23	8462.32	8602.04
T1056TS427_4-D1.pdb	T1056_13-181.pdb	N	T1056	13;181	100	100	T1056TS427_4-D1	93.79	83.58	1.433	1.16	391	94	98	485	489	0.806186	54.5072	60.8787	3795.97	3365.23	8344.12	8602.04
T1056TS427_5-D1.pdb	T1056_13-181.pdb	N	T1056	13;181	100	100	T1056TS427_5-D1	93.19	84.76	1.657	1.1	395	105	94	500	489	0.79	63.4107	60.8787	3063.16	3365.23	8371.73	8602.04
T1064TS427_1-D1_3-47_60-106.pdb	T1064_3-47_60-106.pdb	Y	T1064	3;47 60;106	100	90.196	T1064TS427_1-D1	86.96	75.27	2.454	1.34	87	142	50	229	137	0.379913	37.1042	37.3305	3971.09	3842.57	6313.76	6131.48
T1064TS427_2-D1_3-47_60-106.pdb	T1064_3-47_60-106.pdb	Y	T1064	3;47 60;106	100	90.196	T1064TS427_2-D1	86.14	73.91	2.505	1.31	87	163	50	250	137	0.348	41.0943	37.3305	3697.87	3842.57	6277.61	6131.48
T1064TS427_3-D1_3-47_60-106.pdb	T1064_3-47_60-106.pdb	Y	T1064	3;47 60;106	100	90.196	T1064TS427_3-D1	71.74	57.61	8.502	1.53	63	523	74	586	137	0.107509	67.4628	37.3305	2538.01	3842.57	7800.34	6131.48
T1064TS427_4-D1_3-47_60-106.pdb	T1064_3-47_60-106.pdb	Y	T1064	3;47 60;106	100	90.196	T1064TS427_4-D1	66.85	50.82	5.945	1.84	93	620	44	713	137	0.130435	68.5839	37.3305	2496.74	3842.57	7947.32	6131.48
T1064TS427_5-D1_3-47_60-106.pdb	T1064_3-47_60-106.pdb	Y	T1064	3;47 60;106	100	90.196	T1064TS427_5-D1	64.13	44.56	4.185	2.42	45	418	92	463	137	0.0971922	55.1702	37.3305	3233.89	3842.57	7213.71	6131.48
T1067TS427_1-D1.pdb	T1067_44-264.pdb	N	T1067	44;264	100	100	T1067TS427_1-D1	89.59	79.08	3.369	0.89	1330	776	332	2106	1662	0.631529	74.3531	64.7273	2895.16	4030.59	11288.5	11427
T1067TS427_2-D1.pdb	T1067_44-264.pdb	N	T1067	44;264	100	100	T1067TS427_2-D1	90.27	79.98	3.232	0.89	1381	756	281	2137	1662	0.646233	74.2522	64.7273	2929.77	4030.59	11378.7	11427
T1067TS427_3-D1.pdb	T1067_44-264.pdb	N	T1067	44;264	100	100	T1067TS427_3-D1	90.39	80.77	3.214	0.86	1382	791	280	2173	1662	0.635987	77.1976	64.7273	2596	4030.59	11384.8	11427
T1067TS427_4-D1.pdb	T1067_44-264.pdb	N	T1067	44;264	100	100	T1067TS427_4-D1	88.58	77.03	3.397	0.95	1213	745	449	1958	1662	0.61951	76.1233	64.7273	2684.71	4030.59	11244.1	11427
T1067TS427_5-D1.pdb	T1067_44-264.pdb	N	T1067	44;264	100	100	T1067TS427_5-D1	88.35	76.81	3.256	0.95	1358	846	304	2204	1662	0.616152	75.4029	64.7273	2776.71	4030.59	11288.8	11427
T1073TS427_1-D1.pdb	T1073_91-149.pdb	N	T1073	91;149	100	100	T1073TS427_1-D1	83.9	72.03	4.3	1.61	1682	395	918	2077	2600	0.809822	97.4702	98.1608	111.9	84.83	4423.3	4612.31
T1073TS427_2-D1.pdb	T1073_91-149.pdb	N	T1073	91;149	100	100	T1073TS427_2-D1	83.9	72.88	4.402	1.63	1689	416	911	2105	2600	0.802375	97.7202	98.1608	99.7	84.83	4373.27	4612.31
T1073TS427_3-D1.pdb	T1073_91-149.pdb	N	T1073	91;149	100	100	T1073TS427_3-D1	83.9	73.31	4.315	1.76	1677	393	923	2070	2600	0.810145	96.7881	98.1608	142.66	84.83	4441.56	4612.31
T1073TS427_4-D1.pdb	T1073_91-149.pdb	N	T1073	91;149	100	100	T1073TS427_4-D1	83.47	71.19	4.357	1.62	1671	377	929	2048	2600	0.815918	96.8919	98.1608	136.23	84.83	4383.13	4612.31
T1073TS427_5-D1.pdb	T1073_91-149.pdb	N	T1073	91;149	100	100	T1073TS427_5-D1	83.9	71.61	4.378	1.41	1662	395	938	2057	2600	0.807973	97.1053	98.1608	127.35	84.83	4399.47	4612.31
T1074TS427_1-D1.pdb	T1074_71-202.pdb	N	T1074	71;202	100	100	T1074TS427_1-D1	89.77	78.41	2.117	1.18	588	154	134	742	722	0.792453	54.5586	59.4176	3637.63	3258.7	8005.1	8029.83
T1074TS427_2-D1.pdb	T1074_71-202.pdb	N	T1074	71;202	100	100	T1074TS427_2-D1	90.15	79.17	2.013	1.15	604	143	118	747	722	0.808568	60.4918	59.4176	3187.02	3258.7	8066.74	8029.83
T1074TS427_3-D1.pdb	T1074_71-202.pdb	N	T1074	71;202	100	100	T1074TS427_3-D1	91.1	80.49	1.97	1.18	605	164	117	769	722	0.786736	57.3956	59.4176	3446.9	3258.7	8090.47	8029.83
T1074TS427_4-D1.pdb	T1074_71-202.pdb	N	T1074	71;202	100	100	T1074TS427_4-D1	90.15	79.17	2.157	1.06	599	151	123	750	722	0.798667	58.456	59.4176	3262.45	3258.7	7853	8029.83
T1074TS427_5-D1.pdb	T1074_71-202.pdb	N	T1074	71;202	100	100	T1074TS427_5-D1	87.88	75.38	2.277	1.29	520	138	202	658	722	0.790274	49.6496	59.4176	3909.16	3258.7	7763.91	8029.83
T1079TS427_1-D1_24-474.pdb	T1079_24-474.pdb	Y	T1079	24;474	100	93.568	T1079TS427_1-D1	91.63	75.61	1.406	1.06	4273	484	503	4757	4776	0.898255	81.6558	79.8397	4256.46	4678.55	23203.2	23206.5
T1079TS427_2-D1_24-474.pdb	T1079_24-474.pdb	Y	T1079	24;474	100	93.568	T1079TS427_2-D1	91.91	76.55	1.365	1.03	4355	520	421	4875	4776	0.893333	80.6514	79.8397	4487.59	4678.55	23193.6	23206.5
T1079TS427_3-D1_24-474.pdb	T1079_24-474.pdb	Y	T1079	24;474	100	93.568	T1079TS427_3-D1	89.41	72.95	1.47	1.18	4352	490	424	4842	4776	0.898802	85.1007	79.8397	3436.76	4678.55	23066.6	23206.5
T1079TS427_4-D1_24-474.pdb	T1079_24-474.pdb	Y	T1079	24;474	100	93.568	T1079TS427_4-D1	92.18	77.77	1.383	1.05	4371	455	405	4826	4776	0.905719	82.7646	79.8397	3961.24	4678.55	22983.3	23206.5
T1079TS427_5-D1_24-474.pdb	T1079_24-474.pdb	Y	T1079	24;474	100	93.568	T1079TS427_5-D1	90.36	75.17	1.471	1.15	4360	506	416	4866	4776	0.896013	82.6733	79.8397	3984.66	4678.55	22997.2	23206.5
T1080TS427_1-D1.pdb	T1080_649-781.pdb	N	T1080	649;781	100	100	T1080TS427_1-D1	82.71	66.54	3.097	1.51	612	521	220	1133	832	0.540159	68.3497	66.1647	3127.43	3400.87	9881.21	10051.3
T1080TS427_2-D1.pdb	T1080_649-781.pdb	N	T1080	649;781	100	100	T1080TS427_2-D1	84.02	66.35	2.608	1.52	659	527	173	1186	832	0.555649	73.8092	66.1647	2594.83	3400.87	9907.42	10051.3
T1080TS427_3-D1.pdb	T1080_649-781.pdb	N	T1080	649;781	100	100	T1080TS427_3-D1	67.86	56.2	7.409	1.44	518	802	314	1320	832	0.392424	66.9664	66.1647	3178.2	3400.87	9621.11	10051.3
T1080TS427_4-D1.pdb	T1080_649-781.pdb	N	T1080	649;781	100	100	T1080TS427_4-D1	85.9	68.98	2.469	1.37	636	408	196	1044	832	0.609195	69.7932	66.1647	2989	3400.87	9895.12	10051.3
T1080TS427_5-D1.pdb	T1080_649-781.pdb	N	T1080	649;781	100	100	T1080TS427_5-D1	84.4	69.17	2.958	1.42	642	514	190	1156	832	0.555363	70.5441	66.1647	2945.82	3400.87	10000.8	10051.3
T1082TS427_1-D1.pdb	T1082_23-97.pdb	N	T1082	23;97	100	100	T1082TS427_1-D1	95.33	84.67	1.816	0.88	844	186	154	1030	998	0.819417	91.7011	92.147	400.87	405.73	4830.39	5166.53
T1082TS427_2-D1.pdb	T1082_23-97.pdb	N	T1082	23;97	100	100	T1082TS427_2-D1	96	86.33	1.801	0.88	838	195	160	1033	998	0.811229	91.1164	92.147	422.57	405.73	4756.72	5166.53
T1082TS427_3-D1.pdb	T1082_23-97.pdb	N	T1082	23;97	100	100	T1082TS427_3-D1	94.67	82.33	1.9	0.96	834	193	164	1027	998	0.812074	92.6183	92.147	352.81	405.73	4779.51	5166.53
T1082TS427_4-D1.pdb	T1082_23-97.pdb	N	T1082	23;97	100	100	T1082TS427_4-D1	95.33	86.67	1.826	0.88	868	228	130	1096	998	0.791971	91.1765	92.147	429.23	405.73	4864.61	5166.53
T1082TS427_5-D1.pdb	T1082_23-97.pdb	N	T1082	23;97	100	100	T1082TS427_5-D1	95.33	86.67	1.776	0.9	841	218	157	1059	998	0.794145	90.4876	92.147	460.03	405.73	4836.12	5166.53
T1090TS427_1-D1_2-13_16-192.pdb	T1090_2-13_16-192.pdb	Y	T1090	2;192	98.953	100	T1090TS427_1-D1	89.02	75.66	5.115	1.04	668	481	251	1149	919	0.581375	65.9204	65.9658	3679.06	3488.84	10795.5	10251
T1090TS427_2-D1_2-13_16-192.pdb	T1090_2-13_16-192.pdb	Y	T1090	2;192	98.953	100	T1090TS427_2-D1	89.68	75.8	3.7	1.07	562	242	357	804	919	0.699005	59.9783	65.9658	4476.56	3488.84	11185.3	10251
T1090TS427_3-D1_2-13_16-192.pdb	T1090_2-13_16-192.pdb	Y	T1090	2;192	98.953	100	T1090TS427_3-D1	90.48	76.46	2.299	1.16	574	167	345	741	919	0.774629	63.3441	65.9658	4035.33	3488.84	11008.7	10251
T1090TS427_4-D1_2-13_16-192.pdb	T1090_2-13_16-192.pdb	Y	T1090	2;192	98.953	100	T1090TS427_4-D1	80.42	67.46	7.89	1.39	537	152	382	689	919	0.77939	57.5129	65.9658	4874.55	3488.84	11473	10251
T1090TS427_5-D1_2-13_16-192.pdb	T1090_2-13_16-192.pdb	Y	T1090	2;192	98.953	100	T1090TS427_5-D1	80.95	68.52	8.237	1.34	553	416	366	969	919	0.570691	61.1191	65.9658	4520.02	3488.84	11625.3	10251
T1099TS427_1-D1_11-188.pdb	T1099_11-188.pdb	Y	T1099	11;188	100	94.681	T1099TS427_1-D1	79.07	58.57	2.372	1.72	5318	1703	829	7021	6147	0.757442	94.7742	90.9367	596.53	1038.17	11415.3	11455.1
T1099TS427_2-D1_11-188.pdb	T1099_11-188.pdb	Y	T1099	11;188	100	94.681	T1099TS427_2-D1	80.34	59.69	2.328	1.71	5351	1912	796	7263	6147	0.736748	93.7987	90.9367	706.91	1038.17	11399.6	11455.1
T1099TS427_3-D1_11-188.pdb	T1099_11-188.pdb	Y	T1099	11;188	100	94.681	T1099TS427_3-D1	78.23	57.87	2.427	1.7	5274	1676	873	6950	6147	0.758849	93.8047	90.9367	703.75	1038.17	11359.2	11455.1
T1099TS427_4-D1_11-188.pdb	T1099_11-188.pdb	Y	T1099	11;188	100	94.681	T1099TS427_4-D1	76.83	56.32	2.568	1.77	5344	1812	803	7156	6147	0.746786	94.1016	90.9367	667.77	1038.17	11321.9	11455.1
T1099TS427_5-D1_11-188.pdb	T1099_11-188.pdb	Y	T1099	11;188	100	94.681	T1099TS427_5-D1	73.74	54.35	3.563	1.83	5237	1823	910	7060	6147	0.741785	96.9079	90.9367	362.44	1038.17	11721.6	11455.1
